# Supplementary material for: Mediterranean Diet and SARS-COV-2 Infection: Is There Any Association? A Proof-of-Concept Study
Source: Nutrients. 2021 May 19;13(5):1721. doi: 10.3390/nu13051721 (PMC8160854; doi:10.3390/nu13051721)
Supplement: Supplementary file 1 [file nutrients-13-01721-s001.zip]

Archive with 1 entries (1 files):
- nutrients-1199218-supplementary.pdf
